# Supplementary material for: Kid Health Problems in Swedish Goat Herds: A Cross-Sectional Survey of Herd-Level Risk Factors and Preventive Practices
Source: Animals (Basel). 2026 Mar 6;16(5):826. doi: 10.3390/ani16050826 (PMC12984889; doi:10.3390/ani16050826)
Supplement: Supplementary file 1 [file animals-16-00826-s001.zip]

Archive with 1 entries (1 files):
- animals-4135727-supplementary.pdf
